# Supplementary material for: The Efficacy of Cardiac Anti-miR-208a Therapy Is Stress Dependent
Source: Mol Ther. 2017 Feb 12;25(3):694–704. doi: 10.1016/j.ymthe.2017.01.012 (PMC5363185; doi:10.1016/j.ymthe.2017.01.012)
Supplement: Table S2. Fold Change of Seed-Matched miR-208a Target Genes that Are Significantly Upregulated in Response to Anti-miR-208a Treatment after MI Surgery or in High-Salt-Diet-Fed Dahl Rats [file mmc3.xlsx]

## Sheet: Table S2
	Table S2. Fold change of seed-matched miR-208a target genes that are significantly upregulated in response to antimiR-208a after MI surgery, or in high salt diet fed Dahl rats.
	Ensemble Gene ID	Gene Name	Dahl fold change	MI fold change
	ENSRNOG00000042524	Milr1	5.50865	N/S
	ENSRNOG00000032629	MGC114492	4.05218	N/S
	ENSRNOG00000018311	Cd19	2.44003	N/S
	ENSRNOG00000011019	Faah	2.12344	N/S
	ENSRNOG00000005371	Klhl29	2.12314	N/S
	ENSRNOG00000019358	Esr1	1.98	N/S
	ENSRNOG00000032375	Capn13	1.89882	N/S
	ENSRNOG00000021274	Fermt1	1.87125	N/S
	ENSRNOG00000013529	Stk4	1.75273	N/S
	ENSRNOG00000009079	Prkar2b	1.7526	N/S
	ENSRNOG00000032398	RGD1562136	1.70716	N/S
	ENSRNOG00000026112	Tmem202	1.69631	N/S
	ENSRNOG00000013783	Efhd2	1.67656	N/S
	ENSRNOG00000004795	Pof1b	1.6733	N/S
	ENSRNOG00000022298	Cxcl11	1.66244	N/S
	ENSRNOG00000013663	Tmem86a	1.64684	N/S
	ENSRNOG00000010897	Nek6	1.53624	N/S
	ENSRNOG00000000024	Hebp1	1.51624	N/S
	ENSRNOG00000008851	Slc35b4	1.50911	N/S
	ENSRNOG00000017403	Apobr	1.47274	N/S
	ENSRNOG00000026647	Cxcl16	1.46317	N/S
	ENSRNOG00000007133	Plxnb2	1.44513	N/S
	ENSRNOG00000043151	Cntln	1.40474	N/S
	ENSRNOG00000020811	Il6r	1.39726	N/S
	ENSRNOG00000027654	Appbp2	1.39445	N/S
	ENSRNOG00000012480	Pxylp1	1.39059	N/S
	ENSRNOG00000009381	Mapk6	1.3807	N/S
	ENSRNOG00000018524	Ezr	1.35079	N/S
	ENSRNOG00000011541	Cygb	1.34789	N/S
	ENSRNOG00000002722	Sec14l1	1.33988	N/S
	ENSRNOG00000015898	Fer	1.33358	N/S
	ENSRNOG00000021780	Rad51d	1.33237	N/S
	ENSRNOG00000000967	Aacs	1.33127	N/S
	ENSRNOG00000010488	Zmiz1	1.32813	N/S
	ENSRNOG00000007069	Adhfe1	1.31267	N/S
	ENSRNOG00000029855	Letmd1	1.30342	N/S
	ENSRNOG00000034184	Zfp583	1.29397	N/S
	ENSRNOG00000028448	Elovl1	1.27978	N/S
	ENSRNOG00000014598	Abhd13	1.27562	N/S
	ENSRNOG00000008915	Prima1	1.27412	N/S
	ENSRNOG00000014647	Cbfb	1.27024	N/S
	ENSRNOG00000006885	Dbx2	1.26392	N/S
	ENSRNOG00000029087	Nap1l3	1.25919	N/S
	ENSRNOG00000000411	Nus1	1.25466	N/S
	ENSRNOG00000010064	Abcc4	1.24963	N/S
	ENSRNOG00000020636	Spint2	1.24393	N/S
	ENSRNOG00000016608	Zfp579	1.2361	N/S
	ENSRNOG00000003350	Mospd2	1.23277	N/S
	ENSRNOG00000021347	Mthfd2l	1.2308	N/S
	ENSRNOG00000002214	Klhl8	1.22816	N/S
	ENSRNOG00000036689	P4hb	1.22366	N/S
	ENSRNOG00000027088	Ube2k	1.22205	N/S
	ENSRNOG00000042682	Grpel2	1.22112	N/S
	ENSRNOG00000001654	Cpox	1.22035	N/S
	ENSRNOG00000010887	RGD1309534	1.2201	N/S
	ENSRNOG00000005971	Gpr176	1.21926	N/S
	ENSRNOG00000018920	Slc25a17	1.21909	N/S
	ENSRNOG00000003228	Mid1ip1	1.21647	N/S
	ENSRNOG00000021314	Fdft1	1.2084	N/S
	ENSRNOG00000016596	Hspa4	1.20782	N/S
	ENSRNOG00000015597	LOC100125364	1.20773	N/S
	ENSRNOG00000025030	Dffb	1.20339	N/S
	ENSRNOG00000021182	Sv2a	1.19565	N/S
	ENSRNOG00000039994	Upf3b	1.18534	N/S
	ENSRNOG00000003958	Commd10	1.18476	N/S
	ENSRNOG00000011945	Cyfip1	1.18009	N/S
	ENSRNOG00000015670	Stx7	1.17609	N/S
	ENSRNOG00000025981	Ska2	1.17007	N/S
	ENSRNOG00000009625	Dpysl2	1.16894	N/S
	ENSRNOG00000007937	Krit1	1.16619	N/S
	ENSRNOG00000003065	Glyr1	1.1657	N/S
	ENSRNOG00000024022	Ndfip2	1.16352	N/S
	ENSRNOG00000001163	Srsf9	1.16264	N/S
	ENSRNOG00000008246	Emilin1	1.15974	N/S
	ENSRNOG00000016678	Angptl2	1.15845	N/S
	ENSRNOG00000011785	Xrn2	1.15501	N/S
	ENSRNOG00000002262	Enoph1	1.15469	N/S
	ENSRNOG00000006532	H3f3b	1.14599	N/S
	ENSRNOG00000002556	Tsr2	1.14536	N/S
	ENSRNOG00000004628	Dazap2	1.14274	N/S
	ENSRNOG00000011548	Ebf2	1.14132	N/S
	ENSRNOG00000008927	Hbp1	1.1321	N/S
	ENSRNOG00000009484	Ptcd3	1.12865	N/S
	ENSRNOG00000002697	Mtmr1	1.12842	N/S
	ENSRNOG00000009028	Rnf126	1.12724	N/S
	ENSRNOG00000016034	Rqcd1	1.12459	N/S
	ENSRNOG00000029792	Ogn	1.12093	N/S
	ENSRNOG00000027784	Tsku	1.11845	N/S
	ENSRNOG00000022877	Poldip3	1.10129	N/S
	ENSRNOG00000010258	Vhl	1.09878	N/S
	ENSRNOG00000006197	Calu	1.09718	N/S
	ENSRNOG00000009285	Tssc1	1.09217	N/S
	ENSRNOG00000011879	Nfat5	1.09005	N/S
	ENSRNOG00000010096	Azi2	1.08749	N/S
	ENSRNOG00000018676	RGD1562987	1.07654	N/S
	ENSRNOG00000013510	LOC100361056	1.0471	N/S
	ENSRNOG00000024382	Fcgr3a	81.0871	111.245
	ENSRNOG00000016041	Zc3h12d	18.3118	22.0774
	ENSRNOG00000010018	Clec4a3	15.1348	18.1714
	ENSRNOG00000009211	C3ar1	9.23428	16.1459
	ENSRNOG00000012061	Prkcb	12.3078	12.549
	ENSRNOG00000004409	Sash3	6.84286	12.1805
	ENSRNOG00000004698	Cd244	9.34698	11.5015
	ENSRNOG00000010266	Cd180	10.7853	10.6553
	ENSRNOG00000017277	Igsf6	6.6171	9.94589
	ENSRNOG00000022764	Evi2a	7.22301	8.84094
	ENSRNOG00000000655	Ptprc	7.209	8.82196
	ENSRNOG00000011947	Tifab	4.21374	8.8012
	ENSRNOG00000009912	Fgr	6.29148	8.44677
	ENSRNOG00000010319	Lcp1	7.56584	7.73392
	ENSRNOG00000012160	Syk	5.90157	6.8088
	ENSRNOG00000017874	Cd53	7.76508	6.73417
	ENSRNOG00000038746	Bco2	4.89395	6.71971
	ENSRNOG00000016284	Dmrt3	7.08025	5.98811
	ENSRNOG00000021157	Ctss	4.52118	5.26853
	ENSRNOG00000023628	Tmem106a	4.90244	4.84904
	ENSRNOG00000000528	Fgd2	4.38811	4.28561
	ENSRNOG00000015566	Atp6v1e2	5.30444	4.06062
	ENSRNOG00000004192	Arhgap30	3.2353	4.05528
	ENSRNOG00000011914	Dtnb	3.24046	3.9166
	ENSRNOG00000036660	Fn3krp	3.08656	3.43117
	ENSRNOG00000011153	Il17ra	2.5917	3.36382
	ENSRNOG00000012881	Fgl2	3.11687	3.33873
	ENSRNOG00000006314	Zbp1	2.06165	3.12791
	ENSRNOG00000010646	Tmem229b	2.65461	3.12163
	ENSRNOG00000016670	Pip4k2a	2.35545	3.10674
	ENSRNOG00000016163	Slc1a3	1.80075	3.0646
	ENSRNOG00000004772	Cytip	2.44562	2.88126
	ENSRNOG00000012616	Ppt1	1.91627	2.87328
	ENSRNOG00000031930	Bin2	2.14712	2.81942
	ENSRNOG00000014311	Slc7a8	2.32076	2.74556
	ENSRNOG00000017680	Dennd2d	1.75103	2.63719
	ENSRNOG00000000579	Marcks	2.61697	2.62952
	ENSRNOG00000010986	Cmtm7	2.56223	2.59188
	ENSRNOG00000008180	Lyn	2.51403	2.56472
	ENSRNOG00000014258	Rab32	2.35202	2.5562
	ENSRNOG00000001183	Hnf1a	2.41045	2.52731
	ENSRNOG00000004763	Sirpa	2.26232	2.5259
	ENSRNOG00000013231	Ptafr	3.30695	2.5055
	ENSRNOG00000014886	Fam107b	2.1685	2.34534
	ENSRNOG00000009369	Tor4a	2.53678	2.3198
	ENSRNOG00000018267	B3gnt7	1.71642	2.30649
	ENSRNOG00000016378	Map3k8	2.01698	2.29453
	ENSRNOG00000019859	Pla2g15	2.12948	2.26718
	ENSRNOG00000002775	Npl	2.40277	2.12432
	ENSRNOG00000004273	Ifitm1	1.8377	2.09507
	ENSRNOG00000005935	A3galt2	2.23566	2.06823
	ENSRNOG00000023812	Raver2	1.91163	2.04997
	ENSRNOG00000001300	P2rx4	2.03425	1.99267
	ENSRNOG00000004861	Itga4	1.63161	1.99225
	ENSRNOG00000018971	Mob3a	2.69391	1.99073
	ENSRNOG00000027869	Sox5	1.64171	1.91587
	ENSRNOG00000002358	Scpep1	1.69079	1.84753
	ENSRNOG00000019180	Acsl4	1.78237	1.81554
	ENSRNOG00000050849	Leprot	1.807	1.7934
	ENSRNOG00000021013	Stx3	1.63263	1.77596
	ENSRNOG00000025075	Relt	1.96101	1.77215
	ENSRNOG00000010951	Cmtm6	1.43863	1.77129
	ENSRNOG00000000456	Psmb8	1.25319	1.77092
	ENSRNOG00000002468	Tnr	1.46196	1.72967
	ENSRNOG00000018159	Anxa4	1.76945	1.72488
	ENSRNOG00000008283	B4galt5	1.56526	1.71654
	ENSRNOG00000009620	Cybrd1	1.87462	1.70633
	ENSRNOG00000008939	Nxph1	2.1854	1.69608
	ENSRNOG00000011500	Pou2af1	1.9655	1.69584
	ENSRNOG00000017123	B2m	1.35397	1.6956
	ENSRNOG00000015895	B4galt6	1.47765	1.69243
	ENSRNOG00000018207	Dynlt1	1.71131	1.66902
	ENSRNOG00000009735	Fibcd1	1.33348	1.66601
	ENSRNOG00000042189	Rab31	1.55143	1.64787
	ENSRNOG00000019907	Nfkbie	1.93094	1.6271
	ENSRNOG00000012786	Pgrmc1	1.31595	1.61888
	ENSRNOG00000013946	Rnf149	1.93013	1.61575
	ENSRNOG00000001752	Nrros	1.62811	1.61161
	ENSRNOG00000031266	Siae	1.52351	1.60536
	ENSRNOG00000002548	Tnn	1.97767	1.59317
	ENSRNOG00000002520	Litaf	1.45831	1.58656
	ENSRNOG00000013220	Hmha1	1.95328	1.57735
	ENSRNOG00000021144	Cebpg	1.50556	1.57735
	ENSRNOG00000009330	Slc17a5	1.43058	1.57462
	ENSRNOG00000002443	Mfap3	1.1649	1.57026
	ENSRNOG00000015967	Sh3bgrl3	1.58436	1.54371
	ENSRNOG00000016117	Myof	1.30288	1.51687
	ENSRNOG00000018421	Aen	1.37173	1.47335
	ENSRNOG00000022753	Mast3	1.58865	1.46023
	ENSRNOG00000013215	Dctd	1.70823	1.4575
	ENSRNOG00000029570	Fam222b	1.44784	1.44063
	ENSRNOG00000018574	Qsox2	1.42336	1.41706
	ENSRNOG00000007892	Tram1	1.19069	1.40864
	ENSRNOG00000036666	LOC619574	1.40328	1.40406
	ENSRNOG00000018406	Wipf1	1.50035	1.40211
	ENSRNOG00000002470	Ifi47	1.29873	1.39823
	ENSRNOG00000000811	Pkib	1.47172	1.39445
	ENSRNOG00000025040	Gng10	1.39523	1.393
	ENSRNOG00000007036	Tgfbr1	1.43754	1.38838
	ENSRNOG00000006980	Vcpip1	1.45397	1.38751
	ENSRNOG00000005024	Cdkn2aipnl	1.21319	1.3763
	ENSRNOG00000014055	Nat1	1.24289	1.37545
	ENSRNOG00000000697	Coro1c	1.30477	1.34742
	ENSRNOG00000011501	Atp1b3	1.31832	1.34267
	ENSRNOG00000016260	Polr3g	1.36566	1.34099
	ENSRNOG00000014478	Fndc3a	1.18731	1.33598
	ENSRNOG00000000924	Slc7a1	1.30758	1.3321
	ENSRNOG00000028648	Olig1	1.20606	1.32823
	ENSRNOG00000028176	Elmod2	1.24375	1.32079
	ENSRNOG00000010024	Cyb5r4	1.29208	1.31467
	ENSRNOG00000003501	Lyzl6	1.24126	1.27288
	ENSRNOG00000010479	Mycbp2	1.28032	1.26778
	ENSRNOG00000005576	Rpia	1.246	1.26339
	ENSRNOG00000036576	Zdhhc6	1.3064	1.26286
	ENSRNOG00000005234	Gxylt1	1.23302	1.26243
	ENSRNOG00000010971	Snx18	1.2084	1.26042
	ENSRNOG00000018149	Smarca5	1.16272	1.24324
	ENSRNOG00000010361	Kif3b	1.30062	1.23542
	ENSRNOG00000005884	Emc7	1.18715	1.22944
	ENSRNOG00000020881	Frmd8	1.33358	1.21782
	ENSRNOG00000009690	Rnf219	1.24574	1.21411
	ENSRNOG00000012911	Erlin1	1.13241	1.21327
	ENSRNOG00000014084	Sp1	1.21134	1.21243
	ENSRNOG00000014832	Mapkapk3	1.16054	1.20005
	ENSRNOG00000001867	Snap29	1.27491	1.19856
	ENSRNOG00000010286	Cast	1.18616	1.19466
	ENSRNOG00000009568	Hdac1l	1.1603	1.19226
	ENSRNOG00000000304	Cd164	1.13375	1.18485
	ENSRNOG00000018945	Nutf2	1.15789	1.16926
	ENSRNOG00000023383	Ddx3x	1.12358	1.14655
	ENSRNOG00000016613	Hoxc4	N/S	7.82125
	ENSRNOG00000019575	Rell2	N/S	6.63502
	ENSRNOG00000021243	Siglec1	N/S	3.1729
	ENSRNOG00000010071	RGD1560010	N/S	2.98204
	ENSRNOG00000032970	Gpr174	N/S	2.94405
	ENSRNOG00000003813	Kcnk10	N/S	2.78196
	ENSRNOG00000020193	Runx2	N/S	2.65185
	ENSRNOG00000016768	Oprl1	N/S	2.5926
	ENSRNOG00000003198	RGD1305733	N/S	2.56685
	ENSRNOG00000004708	Aard	N/S	2.49909
	ENSRNOG00000000017	Steap1	N/S	2.19619
	ENSRNOG00000020884	Cd6	N/S	2.12874
	ENSRNOG00000002667	Lamc2	N/S	2.03976
	ENSRNOG00000007591	Slc45a3	N/S	1.85626
	ENSRNOG00000010519	Cyp39a1	N/S	1.8163
	ENSRNOG00000033837	Cdh9	N/S	1.7898
	ENSRNOG00000015478	aicda	N/S	1.78188
	ENSRNOG00000028598	Edar	N/S	1.76211
	ENSRNOG00000016283	Meig1	N/S	1.70764
	ENSRNOG00000014874	Zfyve28	N/S	1.70043
	ENSRNOG00000006527	Slc6a1	N/S	1.69126
	ENSRNOG00000021201	Txnip	N/S	1.6783
	ENSRNOG00000010260	Dixdc1	N/S	1.67714
	ENSRNOG00000018059	Ihh	N/S	1.67609
	ENSRNOG00000017821	Agxt2	N/S	1.64832
	ENSRNOG00000013116	Spink5	N/S	1.64012
	ENSRNOG00000006874	Opn1sw	N/S	1.62619
	ENSRNOG00000008615	Mal2	N/S	1.61295
	ENSRNOG00000018330	Fam83f	N/S	1.60047
	ENSRNOG00000010547	Foxb1	N/S	1.5997
	ENSRNOG00000002811	Brinp3	N/S	1.59892
	ENSRNOG00000029147	Rbm11	N/S	1.59781
	ENSRNOG00000003835	Slc43a2	N/S	1.59715
	ENSRNOG00000030073	Prss44	N/S	1.59638
	ENSRNOG00000021795	Fam227a	N/S	1.59582
	ENSRNOG00000039447	Pate4	N/S	1.59505
	ENSRNOG00000012438	Larp6	N/S	1.59472
	ENSRNOG00000033458	RGD1562871	N/S	1.59229
	ENSRNOG00000005420	Abcg8	N/S	1.59063
	ENSRNOG00000029318	Tyrp1	N/S	1.58854
	ENSRNOG00000042967	RGD1562683	N/S	1.58843
	ENSRNOG00000015498	Il17rb	N/S	1.58469
	ENSRNOG00000007493	Xrcc2	N/S	1.58227
	ENSRNOG00000028288	Clrn3	N/S	1.57691
	ENSRNOG00000017511	Dcdc2	N/S	1.56656
	ENSRNOG00000006422	Kcnk16	N/S	1.56602
	ENSRNOG00000037178	LOC691952	N/S	1.56406
	ENSRNOG00000004903	Ebp	N/S	1.56201
	ENSRNOG00000005800	Il1f10	N/S	1.56092
	ENSRNOG00000040120	Bhmt2	N/S	1.56049
	ENSRNOG00000017237	Lama1	N/S	1.55941
	ENSRNOG00000023372	Odam	N/S	1.55941
	ENSRNOG00000000053	Crp	N/S	1.55606
	ENSRNOG00000023094	RGD1561661	N/S	1.55369
	ENSRNOG00000033585	Tex29	N/S	1.55089
	ENSRNOG00000014164	Paqr5	N/S	1.55079
	ENSRNOG00000033609	Irx1	N/S	1.54542
	ENSRNOG00000023637	Fam46d	N/S	1.5436
	ENSRNOG00000015499	Serinc4	N/S	1.54242
	ENSRNOG00000004878	Myf6	N/S	1.54146
	ENSRNOG00000005818	RGD1563349	N/S	1.53997
	ENSRNOG00000016953	Chst4	N/S	1.53954
	ENSRNOG00000009771	Cdh10	N/S	1.53922
	ENSRNOG00000005299	Kif5a	N/S	1.53645
	ENSRNOG00000024954	Mgat5b	N/S	1.53624
	ENSRNOG00000004998	Jakmip1	N/S	1.53315
	ENSRNOG00000023440	Phex	N/S	1.53273
	ENSRNOG00000015863	Npsr1	N/S	1.53188
	ENSRNOG00000014543	Tbc1d2b	N/S	1.53018
	ENSRNOG00000014555	Aox4	N/S	1.52647
	ENSRNOG00000004443	Sptlc3	N/S	1.52531
	ENSRNOG00000003718	Ambn	N/S	1.52499
	ENSRNOG00000008591	Colec10	N/S	1.52488
	ENSRNOG00000019193	Stx1b	N/S	1.52393
	ENSRNOG00000014776	Adcy7	N/S	1.52288
	ENSRNOG00000007601	Inhbe	N/S	1.52277
	ENSRNOG00000024000	Cd22	N/S	1.52014
	ENSRNOG00000010199	Glrb	N/S	1.52003
	ENSRNOG00000016712	Lhcgr	N/S	1.51782
	ENSRNOG00000016292	Pdzd9	N/S	1.51152
	ENSRNOG00000029564	Trat1	N/S	1.51058
	ENSRNOG00000018822	Slc5a5	N/S	1.51026
	ENSRNOG00000017333	Syt4	N/S	1.50754
	ENSRNOG00000020638	Hmx2	N/S	1.50274
	ENSRNOG00000012727	Trpc7	N/S	1.50264
	ENSRNOG00000037456	P2rx2	N/S	1.50243
	ENSRNOG00000014168	Xylb	N/S	1.49962
	ENSRNOG00000000905	Tex26	N/S	1.49931
	ENSRNOG00000028008	Slc5a12	N/S	1.49838
	ENSRNOG00000008855	Gjb2	N/S	1.49734
	ENSRNOG00000008727	Capza3	N/S	1.49371
	ENSRNOG00000012235	Ppp1r17	N/S	1.49236
	ENSRNOG00000009206	Fezf2	N/S	1.49009
	ENSRNOG00000034164	Cr2	N/S	1.49009
	ENSRNOG00000039543	Rnase11	N/S	1.48761
	ENSRNOG00000036670	Tex19,1	N/S	1.48751
	ENSRNOG00000017180	Slc17a2	N/S	1.48679
	ENSRNOG00000001989	Alcam	N/S	1.48093
	ENSRNOG00000005790	RGD1306474	N/S	1.48
	ENSRNOG00000013334	Clca5	N/S	1.47683
	ENSRNOG00000004626	Slc34a2	N/S	1.47662
	ENSRNOG00000008515	Tmem45b	N/S	1.47662
	ENSRNOG00000012665	Nmrk1	N/S	1.46876
	ENSRNOG00000028025	Aknad1	N/S	1.46642
	ENSRNOG00000039862	Cldn12	N/S	1.46358
	ENSRNOG00000009945	Pls1	N/S	1.46226
	ENSRNOG00000022704	Esyt3	N/S	1.46023
	ENSRNOG00000022622	Slc38a6	N/S	1.45973
	ENSRNOG00000012218	Poteg	N/S	1.45811
	ENSRNOG00000018346	Agtr1a	N/S	1.45387
	ENSRNOG00000013496	Crisp3	N/S	1.44133
	ENSRNOG00000005853	Tacr1	N/S	1.44063
	ENSRNOG00000003095	Fgfbp1	N/S	1.44013
	ENSRNOG00000004630	Rag1	N/S	1.43853
	ENSRNOG00000010461	Gpx8	N/S	1.43465
	ENSRNOG00000019534	Ap2a2	N/S	1.43415
	ENSRNOG00000008463	Rundc3b	N/S	1.43038
	ENSRNOG00000010475	Casp3	N/S	1.42929
	ENSRNOG00000020203	Ptpn20	N/S	1.42514
	ENSRNOG00000020083	Scly	N/S	1.41588
	ENSRNOG00000006831	Pgr	N/S	1.40815
	ENSRNOG00000025645	Abca13	N/S	1.40747
	ENSRNOG00000009892	Adamts15	N/S	1.40406
	ENSRNOG00000006412	Zhx1	N/S	1.39871
	ENSRNOG00000017731	Agpat4	N/S	1.39784
	ENSRNOG00000031675	Panx3	N/S	1.39243
	ENSRNOG00000026035	Fam24a	N/S	1.39204
	ENSRNOG00000002244	Pdgfra	N/S	1.38626
	ENSRNOG00000009910	Swap70	N/S	1.37812
	ENSRNOG00000011517	Tnfrsf21	N/S	1.37421
	ENSRNOG00000006639	Scn9a	N/S	1.37411
	ENSRNOG00000031535	Ptgdrl	N/S	1.36396
	ENSRNOG00000013419	Hykk	N/S	1.35416
	ENSRNOG00000017787	Ripk1	N/S	1.34882
	ENSRNOG00000000704	Cmklr1	N/S	1.34733
	ENSRNOG00000009172	Cpvl	N/S	1.34257
	ENSRNOG00000000775	Mog	N/S	1.33607
	ENSRNOG00000012178	Lmbrd1	N/S	1.33265
	ENSRNOG00000005924	Dstn	N/S	1.32061
	ENSRNOG00000004589	Galnt16	N/S	1.30686
	ENSRNOG00000012183	Glrx	N/S	1.28788
	ENSRNOG00000007177	Kdelc2	N/S	1.26786
	ENSRNOG00000000981	Scarb1	N/S	1.25579
	ENSRNOG00000023833	Ubqln3	N/S	1.25449
	ENSRNOG00000005450	Lsm11	N/S	1.25388
	ENSRNOG00000008394	Prg2	N/S	1.24548
	ENSRNOG00000011360	Dkk2	N/S	1.24203
	ENSRNOG00000021931	Uba6	N/S	1.23431
	ENSRNOG00000016186	Zfp709	N/S	1.23354
	ENSRNOG00000011494	Rpl36al	N/S	1.2262
	ENSRNOG00000002855	Rfc1	N/S	1.22408
	ENSRNOG00000017022	Cerk	N/S	1.22154
	ENSRNOG00000007048	Rap1b	N/S	1.21883
	ENSRNOG00000013256	Ric8a	N/S	1.21883
	ENSRNOG00000013178	Cmip	N/S	1.21167
	ENSRNOG00000023589	Gpr107	N/S	1.21134
	ENSRNOG00000011653	Fam21c	N/S	1.2089
	ENSRNOG00000015843	Itfg1	N/S	1.20807
	ENSRNOG00000010131	Rin2	N/S	1.2079
	ENSRNOG00000022572	Pex19	N/S	1.20214
	ENSRNOG00000017871	Sidt2	N/S	1.19947
	ENSRNOG00000000321	Cd24	N/S	1.19864
	ENSRNOG00000016965	Anapc1	N/S	1.18978
	ENSRNOG00000012549	Hs2st1	N/S	1.18723
	ENSRNOG00000004524	Desi2	N/S	1.18583
	ENSRNOG00000003875	Ocrl	N/S	1.16425
	ENSRNOG00000013234	Ccdc115	N/S	1.16304
	ENSRNOG00000009652	Prkci	N/S	1.16167
	ENSRNOG00000016705	Prpf4b	N/S	1.15942
	ENSRNOG00000039567	Trmt10c	N/S	1.15525
	ENSRNOG00000032917	Zfand2a	N/S	1.15333
	ENSRNOG00000028640	Siva1	N/S	1.14973
	ENSRNOG00000007732	Slc35c1	N/S	1.14774
	ENSRNOG00000005196	Slc12a6	N/S	1.13997
	ENSRNOG00000000823	Gcc2	N/S	1.1395
	ENSRNOG00000018873	Fam168a	N/S	1.13855
	ENSRNOG00000014690	Pigt	N/S	1.13847
	ENSRNOG00000000718	Cggbp1	N/S	1.13808
	ENSRNOG00000002908	Slc35a4	N/S	1.13753
	ENSRNOG00000010574	Ptpn1	N/S	1.1354
	ENSRNOG00000010174	Enpp4	N/S	1.13312
	ENSRNOG00000013002	Gpbp1	N/S	1.12842
	ENSRNOG00000018105	Thtpa	N/S	1.12787
	ENSRNOG00000012644	Nupl1	N/S	1.12288
	ENSRNOG00000016707	Casp2	N/S	1.12023
	ENSRNOG00000005478	Fkbp9	N/S	1.12
	ENSRNOG00000020086	Aar2	N/S	1.11938
	ENSRNOG00000003019	Ubn1	N/S	1.11876
	ENSRNOG00000004826	Sos2	N/S	1.10512
	ENSRNOG00000016207	Galnt1	N/S	1.10466
	ENSRNOG00000013305	Atp2c1	N/S	1.10244
	ENSRNOG00000014445	Hp1bp3	N/S	1.09832
	ENSRNOG00000000999	Smurf1	N/S	1.09825
	ENSRNOG00000010117	Eif3a	N/S	1.08968
	ENSRNOG00000011621	Hnrnpc	N/S	1.08779
	ENSRNOG00000009878	Crtap	N/S	1.07983
